# Supplementary material for: Impact of Hedgehog modulators on signaling pathways in primary murine and human hepatocytes in vitro: insights into liver metabolism
Source: Arch Toxicol. 2024 Dec 23;99(3):1105–16. doi: 10.1007/s00204-024-03931-y (PMC11821798; doi:10.1007/s00204-024-03931-y)
Supplement: Supplementary file 4 — Supplementary file4 (XLSX 49 KB) [file 204_2024_3931_MOESM4_ESM.xlsx]

## Sheet: Information
Supplementary Tables
Article Title:		Impact of Hedgehog Modulators on Signaling Pathways in Primary Murine and Human Hepatocytes in vitro: Insights into Liver Metabolism
Journal Name:		Archives of Toxicology
Author Names:		Fritzi Ott, Christiane Körner, Knut Krohn, Janett Fischer, Georg Damm, Daniel Seehofer, Thomas Berg, Madlen Matz-Soja
Corresponding author:		Madlen Matz-Soja (madlen.matz-soja@medizin.uni-leipzig.de)
Please refer to additional sheets for Sup. Tables S2, S4, S5, S6, S9

## Sheet: Sup. Table S2
Sup. Table S2 Correlation coefficients and p-values of gene vs. protein correlation analysis. See Fig. 1
Correlation coefficient r
Parameter	Log(2) Fold Change_SAG_Protein	Log(2) Fold Change_TA_Protein	Log(2) Fold Change_RU-SKI 43_Protein	Log(2) Fold Change_Cyclo_Protein	Log(2) Fold Change_Bud_Protein	Log(2) Fold Change_GANT61_Protein
Log(2) Fold Change_SAG_RNA	-0.00238039	0.046497	0.0161006	0.0214452	0.00423467	0.0196351
Log(2) Fold Change_TA_RNA	0.0429513	0.193248	-0.0126412	0.097516	0.164676	0.0784303
Log(2) Fold Change_RU-SKI 43_RNA	-0.00861013	0.00636786	0.00431812	0.0200323	-0.0304931	0.0438181
Log(2) Fold Change_Cyclo_RNA	-0.0222504	0.0539359	0.0065814	0.163619	-0.0189318	0.0237869
Log(2) Fold Change_Bud_RNA	0.0246018	0.0849035	-0.0258329	0.0717017	0.115451	0.0549593
Log(2) Fold Change_GANT61_RNA	0.0156289	0.064617	0.0140238	0.0470727	0.071476	0.0626284
p-value
Parameter	Log2 Fold Change_SAG_Protein	Log2 Fold Change_TA_Protein	Log2 Fold Change_RU-SKI 43_Protein	Log2 Fold Change_Cyclo_Protein	Log2 Fold Change_Bud_Protein	Log2 Fold Change_GANT61_Protein
Log2 Fold Change_SAG_RNA	0.860563	0.000606656	0.234583	0.113655	0.754731	0.1475
Log2 Fold Change_TA_RNA	0.00151919	7.12671e-47	0.350708	5.59739e-13	2.09025e-34	6.87604e-09
Log2 Fold Change_RU-SKI 43_RNA	0.525177	0.63885	0.749902	0.139481	0.0244428	0.00122255
Log2 Fold Change_Cyclo_RNA	0.100561	6.95258e-05	0.627074	5.7017e-34	0.162478	0.0793
Log2 Fold Change_Bud_RNA	0.0694121	3.64302e-10	0.0564792	1.18681e-07	1.27673e-17	4.97385e-05
Log2 Fold Change_GANT61_RNA	0.248752	1.86832e-06	0.300531	0.000512767	1.29345e-07	3.76423e-06

## Sheet: Sup. Table S4
Sup. Table S4 Expression fold changes of 'Hh-on state' signaling genes and proteins detected in RNA-seq and proteomics and analyzed with IPA. N.d. means not detected. See Fig. 2
	Log(2) Fold Change
Genes in the Hedgehog-on state Signaling network	Gene_SAG	Gene_TA	Gene_RU-SKI 43	Gene_Cyclo	Gene_Bud	Gene_GANT61	Protein_SAG	Protein_TA	Protein_RU-SKI 43	Protein_Cyclo	Protein_Bud	Protein_GANT61	Protein_Vismo
Akt1	0.180291	-0.0722453	-0.014759	-0.197764	0.0584159	0.0115885	-0.067545	0.381023	0.663401	0.677825	0.492295	-0.363311	0.466972
Appl1	-0.329278	-0.952677	-0.333768	-0.783227	-0.950195	-0.743479	-0.152141	-0.172593	0.090324	-0.0405302	0.0338828	0.00219083	0.0274313
Cdh1	-0.190039	-0.322818	0.0704662	0.430052	0.0328711	-0.229442	0.159942	-0.201245	-0.0114527	0.0727836	-0.169307	0.0403656	0.0449293
Cdh2	-0.0566396	-0.388283	0.0127301	-0.0906344	0.0237485	-0.322848	0.0205344	-0.28251	-0.0655456	-0.454538	-0.318575	0.149943	-0.0413645
Crebbp	-0.185821	-0.519677	-0.439665	-0.357887	-0.183134	0.342956	0.972945	1.28908	1.28688	1.46449	1.61274	-0.660027	1.61547
Csnk2a1	3.81031	1.01692	0.0119481	0.788177	0.880182	1.21362	-0.035508	-0.0334001	-0.170864	-0.143536	0.0160319	0.0895577	-0.0891105
Gsk3a	-0.225073	0.0329974	0.00211226	-0.161442	0.085522	0.236681	0.0267402	0.0756113	0.313117	0.221241	0.177416	0.0915433	0.426127
Gsk3b	0.0256629	-0.291493	-0.144376	-0.450725	-0.276835	0.126024	-0.0349698	0.0167597	-0.0498452	-0.0299543	0.122241	-0.213478	0.0272169
Hnf1a	0.0620075	0.0425365	-0.568563	-0.032575	0.0470152	-0.302489	0.293542	1.38545	0.274257	0.776802	0.274855	0.553225	0.988543
Lrp1	-1.27863	0.44596	1.99162	1.95071	0.17423	1.23003	-0.2447	-0.015438	0.00582508	-0.443425	0.0362488	0.0171374	-0.0297314
Mark2	-1.70543	1.2485	-1.1731	1.36541	-0.0837308	-1.72277	0.502227	0.410711	0.266654	0.271252	0.512011	-0.152268	0.370551
Ppm1l	-0.582137	-0.200066	0.0634552	-0.34311	-0.0364431	-0.135548	0.105412	1.92194	0.271899	0.769152	1.50846	-0.881052	0.173208
Ppp2ca	-0.200438	0.285514	0.240144	0.104345	0.179532	0.119031	-0.507879	0.0739603	-0.0067157	0.110969	0.193403	0.20829	-0.0311144
Ppp2r5a	-0.215257	0.0492308	-0.0933968	-0.443783	0.00331339	0.134358	-0.251231	-0.128494	0.203935	0.0346707	0.158023	-0.215095	0.296148
Rps27a	-1.92341	0.719618	-0.541963	0.879644	-0.877598	-0.385644	-0.190645	0.0404456	-0.0534202	0.0116885	0.236451	0.0274742	0.107984
Ruvbl2	-1.36614	-0.00421492	-0.125811	0.178353	-0.160647	0.167325	-0.0876104	0.029167	-0.0881724	-0.0210839	-0.00106387	0.0579643	-0.024672
Tgfbr2	0.381459	-1.48265	0.0807781	0.334981	-0.364278	-0.153923	N. d.	1.06055	5.92646	3.73234	6.91552	4.53235	N. d.
Tle3	-1.11359	-0.361152	-2.21567	-0.557174	-0.592144	-0.0814796	-0.0393778	-0.54911	0.246308	-0.362182	-4.88872e-05	-0.105757	0.496232
Ubc	0.444385	-2.39148	-2.5321	-1.06994	-2.41541	1.00946	-0.105021	0.0146636	0.0286749	0.0433627	0.0982657	0.0386735	0.070772
Z-score	-0.18	0.18	-0.539	-0.18	0.898	0.539	0.707	-1.915	-0.174	-0.87	-0.87	-0.354	-1.061

## Sheet: Sup. Table S5
Sup. Table S5 Expression fold changes of 'Wnt/β-catenin Signaling' genes and proteins detected in RNA-seq and proteomics and analyzed with IPA. N.d. means not detected. See Fig 2
	Log(2) Fold Change
Genes in the Wnt/β-catenin Signaling network	Bud_Protein	Cyclo_Protein	RU-SKI 43_Protein	TA_Protein	Vismo_Protein	SAG_Protein	GANT61_Protein	Bud_RNA	Cyclo_RNA	RU-SKI 43_RNA	TA_RNA	GANT61_RNA	SAG_RNA
Akt1	0.492295	0.677825	0.663401	0.381023	0.466972	-0.067545	-0.363311	0.0584159	-0.197764	-0.014759	-0.0722453	0.0115885	0.180291
Appl1	0.0338828	-0.0405302	0.090324	-0.172593	0.0274313	-0.152141	0.00219083	-0.950195	-0.783227	-0.333768	-0.952677	-0.743479	-0.329278
Cdh1	-0.169307	0.0727836	-0.0114527	-0.201245	0.0449293	0.159942	0.0403656	0.0328711	0.430052	0.0704662	-0.322818	-0.229442	-0.190039
Cdh2	-0.318575	-0.454538	-0.0655456	-0.28251	-0.0413645	0.0205344	0.149943	0.0237485	-0.0906344	0.0127301	-0.388283	-0.322848	-0.0566396
Crebbp	1.61274	1.46449	1.28688	1.28908	1.61547	0.972945	-0.660027	-0.183134	-0.357887	-0.439665	-0.519677	0.342956	-0.185821
Csnk2a1	0.0160319	-0.143536	-0.170864	-0.0334001	-0.0891105	-0.035508	0.0895577	0.880182	0.788177	0.0119481	1.01692	1.21362	3.81031
Gsk3a	0.177416	0.221241	0.313117	0.0756113	0.426127	0.0267402	0.0915433	0.085522	-0.161442	0.00211226	0.0329974	0.236681	-0.225073
Gsk3b	0.122241	-0.0299543	-0.0498452	0.0167597	0.0272169	-0.0349698	-0.213478	-0.276835	-0.450725	-0.144376	-0.291493	0.126024	0.0256629
Hnf1a	0.274855	0.776802	0.274257	1.38545	0.988543	0.293542	0.553225	0.0470152	-0.032575	-0.568563	0.0425365	-0.302489	0.0620075
Lrp1	0.0362488	-0.443425	0.00582508	-0.015438	-0.0297314	-0.2447	0.0171374	0.17423	1.95071	1.99162	0.44596	1.23003	-1.27863
Mark2	0.512011	0.271252	0.266654	0.410711	0.370551	0.502227	-0.152268	-0.0837308	1.36541	-1.1731	1.2485	-1.72277	-1.70543
Ppm1l	1.50846	0.769152	0.271899	1.92194	0.173208	0.105412	-0.881052	-0.0364431	-0.34311	0.0634552	-0.200066	-0.135548	-0.582137
Ppp2ca	0.193403	0.110969	-0.0067157	0.0739603	-0.0311144	-0.507879	0.20829	0.179532	0.104345	0.240144	0.285514	0.119031	-0.200438
Ppp2r5a	0.158023	0.0346707	0.203935	-0.128494	0.296148	-0.251231	-0.215095	0.00331339	-0.443783	-0.0933968	0.0492308	0.134358	-0.215257
Rps27a	0.236451	0.0116885	-0.0534202	0.0404456	0.107984	-0.190645	0.0274742	-0.877598	0.879644	-0.541963	0.719618	-0.385644	-1.92341
Ruvbl2	-0.00106387	-0.0210839	-0.0881724	0.029167	-0.024672	-0.0876104	0.0579643	-0.160647	0.178353	-0.125811	-0.00421492	0.167325	-1.36614
Tgfbr2	6.91552	3.73234	5.92646	1.06055	N. d.	N. d.	4.53235	-0.364278	0.334981	0.0807781	-1.48265	-0.153923	0.381459
Tle3	-4.88872e-05	-0.362182	0.246308	-0.54911	0.496232	-0.0393778	-0.105757	-0.592144	-0.557174	-2.21567	-0.361152	-0.0814796	-1.11359
Ubc	0.0982657	0.0433627	0.0286749	0.0146636	0.070772	-0.105021	0.0386735	-2.41541	-1.06994	-2.5321	-2.39148	1.00946	0.444385
Z-score	-0.87	-0.87	-0.174	-1.915	-1.061	0.707	-0.354	0.898	-0.18	-0.539	0.18	0.539	-0.18

## Sheet: Sup. Table S6
Sup. Table S6 Log(2) Z-scores of canonical pathways regulated in RNA and protein datasets. See Fig. 3
	Log(2) Z score
Canonical Pathways (Lipid Metabolism)	SAG_RNA	TA_RNA	RU-SKI 43_RNA	Cyclo_RNA	Bud_RNA	GANT61_RNA	SAG_Protein	TA_Protein	RU-SKI 43_Protein	Cyclo_Protein	Bud_Protein	GANT61_Protein	Vismo_Protein
Cholesterol biosynthesis	-2.065	2.065	1.147	2.982	2.524	-1.147	-0.688	3.441	-0.688	4.359	-1.147	2.065	-0.229
Peroxisomal lipid metabolism	-2.065	0.229	-0.688	-2.524	2.524	0.688	-2.065	-3.9	-0.688	2.065	-3.9	1.147	-1.606
Mitochondrial Fatty Acid Beta-Oxidation	0	1.706	0.426	-2.558	2.985	0.853	1.279	-2.132	-0.426	3.838	1.706	2.132	-0.426
Fatty acyl-CoA biosynthesis	-3.207	0	-0.535	-1.069	2.138	-1.069	-1.604	-0.535	0	1.604	1.069	2.138	-1.604
Activation of gene expression by SREBF (SREBP)	-0.577	0.962	0.577	2.502	0.962	-0.577	-1.177	2.353	0.784	3.4	0	1.961	0.392
Metabolism of steroid hormones	-1.387	1.941	0.277	-1.387	1.941	1.387	-1.508	-0.577	0.577	1.732	-0.577	2.309	-0.577
Bile acid and bile salt metabolism	-1.46	0.209	-1.46	-3.962	1.46	-0.209	0.447	-0.894	-0.218	1.342	0.655	2.236	-1.091
Synthesis of Prostaglandins (PG) and Thromboxanes (TX)	-0.333	1	1.667	0.333	2.333	1.667	0	0	2.121	1.414	1.414	2.121	0.707
PI Metabolism	-1.947	-1.622	-0.324	0	-0.324	-2.271	-0.649	1.441	0.16	2.082	1.947	0.649	1.441
Sphingolipid metabolism	0	0.316	1.265	0.949	0	0.632	-0.469	-1.718	0.469	-0.156	-2.967	2.343	-2.655
Regulation of cholesterol biosynthesis by SREBP (SREBF)	-0.378	1.89	0.378	-1.134	1.89	0.378	0.378	1.134	0.378	0.378	1.89	2.646	0.378
Regulation of lipid metabolism by PPARalpha	-0.745	-1.938	-1.043	-1.938	-0.149	0.447	-1.342	-0.745	0.149	1.64	-0.59	1.043	-0.59
Carnitine metabolism	-0.302	0.905	-1.508	-0.905	-0.302	0.905	0	0.302	-1.508	3.162	1.265	0.905	0.302
Triglyceride metabolism	-1	-0.5	-1.5	0.5	0	-2	-0.243	0.243	1.213	0.243	0.728	2.668	1.213
Glycerophospholipid biosynthesis	-0.7	1.26	0.98	-0.14	2.38	0.14	-0.7	-0.14	0.42	1.131	1.26	1.82	-0.566
Vitamin D (calciferol) metabolism	-1.633	0	0	0.816	0.816	0.816	-0.816	-1.633	-0.816	-0.816	-2.449	0	-0.816
Arachidonic acid metabolism	0.243	1.213	0.728	0.243	2.668	-0.243	-1.387	-0.277	0.277	-0.832	-0.832	0.277	-0.832
Ketone body metabolism	0	0	0	0	0.707	-1.414	0.707	-0.707	-0.707	2.121	1.414	0	-0.707
Canonical Pathways (Amino Acid Metabolism)	SAG_RNA	TA_RNA	RU-SKI 43_RNA	Cyclo_RNA	Bud_RNA	GANT61_RNA	SAG_Protein	TA_Protein	RU-SKI 43_Protein	Cyclo_Protein	Bud_Protein	GANT61_Protein	Vismo_Protein
Selenoamino acid metabolism	4.72	7.354	-2.964	5.818	3.622	4.281	-4.332	6.601	1.031	-2.475	7.426	3.713	5.57
Metabolism of polyamines	-1.021	5.105	2.48	3.938	4.23	3.355	-3.938	3.355	2.771	5.689	3.355	2.771	3.244
Glyoxylate metabolism and glycine degradation	-1.225	3.266	-0.408	-1.225	2.858	0.816	-2.041	-2.858	2.041	4.491	2.858	-0.408	3.266
Phenylalanine and tyrosine metabolism	-1.265	1.897	-1.265	-2.53	3.162	1.265	-0.632	2.53	1.265	1.897	2.53	2.53	3.162
Branched-chain amino acid catabolism	-2.5	2	1.5	-2	2.5	-1	-1	-3	0	4	2.5	0	2.5
Sulfur amino acid metabolism	-3.13	0.447	-2.683	-2.683	2.236	0.447	-1.789	-0.447	1.789	2.683	2.683	0.447	0.894
Lysine catabolism	-1.667	1	0.333	-1.667	1	-2.333	-1.667	-1.667	1	2.333	2.333	1	1.667
Choline catabolism	-2	-1	-2	-2	2	-1	1	-2	1	2	1	1	0
Glutamate and glutamine metabolism	-1	-0.333	1	1	1.667	1	1.265	1.265	0	2.53	2.53	0.632	1.897
Tryptophan catabolism	-1	1	-1.667	-1.667	1.667	-1	-0.333	0.333	1	2.333	1.667	0.333	1.667
Histidine catabolism	-0.816	1.633	-0.816	-1.633	1.633	0	-2.449	-0.816	0	1.633	0	2.449	1.633
Urea cycle	-0.707	1.414	-0.707	-2.121	1.414	1.414	-0.378	-1.134	-0.378	2.646	1.134	-0.378	0.378
Aspartate and asparagine metabolism	-1.89	1.134	0.378	0.378	1.134	0.378	0.378	-0.378	1.134	2.646	1.89	-0.378	1.134
Serine biosynthesis	-0.447	1.342	0.447	-0.447	1.342	0.447	-0.447	1.342	-0.447	2.236	1.342	-1.342	0.447
Canonical Pathways (Xenobiotic Metabolism)	SAG_RNA	TA_RNA	RU-SKI 43_RNA	Cyclo_RNA	Bud_RNA	GANT61_RNA	SAG_Protein	TA_Protein	RU-SKI 43_Protein	Cyclo_Protein	Bud_Protein	GANT61_Protein	Vismo_Protein
Xenobiotic Metabolism CAR Signaling Pathway	-3.761	2.621	-1.937	-2.849	3.077	-1.709	-1.179	0.943	0.943	2.018	3.064	2.828	0.943
Xenobiotic Metabolism PXR Signaling Pathway	-2.744	2.964	-1.207	-2.525	4.281	0.11	-0.351	0.585	1.053	2.255	2.458	1.179	0.351
Xenobiotic Metabolism AHR Signaling Pathway	-2.021	1.443	-1.155	-2.887	2.887	-2.021	-1.313	-1.021	0.146	1.896	0.729	1.896	0.729
Aryl Hydrocarbon Receptor Signaling	1.061	-1.061	0.707	-0.354	-1.061	-1.768	-1.061	-2.121	1.414	-1.976	-2.121	-1.061	-1.414
Xenobiotic Metabolism General Signaling Pathway	-1.152	0.64	-0.128	-1.152	1.408	-2.177	-2.213	0.911	-1.172	1.838	1.172	1.172	-0.13
Cancer Drug Resistance by Drug Efflux	-0.2	-1.4	0.2	0.2	0.6	-1.8	-1.8	-0.6	-0.6	1.4	0.2	0.6	-0.2
Glutathione-mediated Detoxification	-2.683	2.236	-2.236	-1.789	0.894	-2.236	-1.886	0	-1.414	1.414	0.471	1.886	-0.471
Methylglyoxal Degradation III	1.265	1.265	2.53	0.632	1.897	-0.632	0	0.816	0.816	2.449	0	1.633	0
Superoxide Radicals Degradation	-0.447	0.447	-0.447	1.342	2.236	-0.447	-0.447	0.447	-0.447	1.342	0.447	1	1.342
Canonical Pathways (Autophagy)	SAG_RNA	TA_RNA	RU-SKI 43_RNA	Cyclo_RNA	Bud_RNA	GANT61_RNA	SAG_Protein	TA_Protein	RU-SKI 43_Protein	Cyclo_Protein	Bud_Protein	GANT61_Protein	Vismo_Protein
Late endosomal microautophagy	2.683	1.789	0.447	2.236	2.236	1.342	-1.964	2.837	1.528	3.71	0.655	2.837	2.4
Chaperone Mediated Autophagy	0	0	0	1.732	0.577	0	-3.051	3.051	0.832	3.051	1.387	2.496	2.496
Aggrephagy	1.5	1	0	1.5	0.5	0.5	-3.771	2.357	0	1.886	1.414	1.886	2.357
Pexophagy	1.633	0	-1.633	0	-1.633	-0.816	-1.89	1.89	-1.134	1.134	1.134	0.378	1.89
Lipophagy	0.378	0.378	-1.134	-0.378	0.378	1.134	-0.378	1.89	1.134	1.89	1.89	0.378	2.646
Macroautophagy	2.287	1.067	-0.457	-0.457	1.067	1.067	-0.469	-0.762	-0.457	2.967	0	2.16	0.152
Mitophagy	-0.728	1.213	0.243	0.728	1.213	-0.243	-1.606	-0.229	-0.229	1.606	2.524	-0.229	-2.065
Canonical Pathways (Cell cycle)	SAG_RNA	TA_RNA	RU-SKI 43_RNA	Cyclo_RNA	Bud_RNA	GANT61_RNA	SAG_Protein	TA_Protein	RU-SKI 43_Protein	Cyclo_Protein	Bud_Protein	GANT61_Protein	Vismo_Protein
Regulation of mitotic cell cycle	-2.405	4.009	2.94	3.207	3.474	2.405	-3.841	3.311	2.517	4.371	3.046	3.046	2.252
Mitotic G2-G2/M phases	-1.066	2.772	2.132	3.624	2.345	0.64	-5.346	2.741	2.83	6.185	2.411	3.25	2.83
Cell Cycle Checkpoints	-1.257	1.257	2.335	2.874	2.694	0.18	-5.547	1.849	5.019	3.786	3.434	4.138	3.434
Mitotic G1 phase and G1/S transition	-1.214	3.371	2.832	3.101	4.45	2.562	-4.082	2.023	2.562	4.719	2.292	2.292	1.483
S Phase	-2.324	2.582	1.549	2.066	2.84	1.549	-4.481	2.433	1.921	4.481	2.177	2.689	2.177
Mitotic Metaphase and Anaphase	-0.598	1.965	3.161	2.99	2.99	1.282	-4.265	1.756	2.76	2.258	1.756	4.767	2.425
Mitotic Prometaphase	-1.053	-1.756	-0.117	-0.819	-0.351	-2.224	-2.491	1.026	2.944	1.026	1.132	2.265	2.717
Mitotic Telophase/Cytokinesis	-1.667	-2.333	-0.333	-2.333	-1.667	-2.333	-0.333	-1.667	-0.333	-2.333	-2.333	-0.333	-1.667
Mitotic Prophase	0.788	0.263	1.05	1.05	2.101	0.525	-1.172	-1.576	1.432	-1.838	1.313	2.364	-1.432
Telomere Maintenance	2.711	-0.626	0.209	1.043	1.043	-0.209	-2.449	0.408	1.633	-1.633	1.633	-1.225	-0.408
Canonical Pathways (Carbohydrate metabolism)	SAG_RNA	TA_RNA	RU-SKI 43_RNA	Cyclo_RNA	Bud_RNA	GANT61_RNA	SAG_Protein	TA_Protein	RU-SKI 43_Protein	Cyclo_Protein	Bud_Protein	GANT61_Protein	Vismo_Protein
Fructose metabolism	-1.342	0.447	-1.342	-2.236	2.236	-0.447	-2.236	-0.447	2.236	0.447	2.236	2.236	2.236
Formation of xylulose-5-phosphate	-0.447	1.342	-0.447	-0.447	2.236	1.342	-2.236	-0.447	2.236	2.236	2.236	1.342	2.236
Glucose metabolism	-0.911	1.692	0.911	1.432	1.432	1.172	-0.258	-1.549	1.807	0.775	2.84	4.131	0.258
Pentose phosphate pathway	0.816	2.449	0.816	0.816	2.449	0	1.342	0.447	0.447	2.236	2.236	0.447	2.236
Glycogen metabolism	0.302	-0.302	-0.905	-0.302	-0.302	0.905	-1.387	3.051	0.832	1.387	2.496	1.387	1.941
Glycosaminoglycan metabolism	-0.816	-0.816	0	-2.041	0.408	0.408	-0.408	0	0	-0.816	-1.225	0.408	-2.449

## Sheet: Sup. Table S9
Sup. Table S9 Binding sites of GLI1 in hepatocytes of male C57BL/6N mice identified by ChIP-seq associated with metabolic pathways, N = 4. Genes highlighted in yellow were published in Ott et al. 2022
Category	Gene Name	Chromosome	Gene Start	Gene End	Gene Length	Gene Distance to Start	Position	Average Value	Peak Value
General metabolism	Mtor	4	148448582	148557685	109103	-198, 109850	upstream, downstream	109.5	171
	Rictor	15	6708381	6800401	92020	67	in gene	31	31
	Akt1	12	112653821	112674276	20455	-4316	upstream	48	48
	Hnf1a	5	114948980	114971062	22082	28790	downstream	23	23
	Rxrb	17	34031812	34038403	6591	-196	upstream	205	205
	Pdk2	11	95026258	95041371	15113	-101	upstream	54	54
	Gsk3b	16	38089001	38246079	157078	-9	upstream	103	103
	Cebpg	7	35046422	35056566	10144	-26	upstream	59	59
	Ugp2	11	21321138	21370879	49741	-417	upstream	29	29
	Adpgk	9	59291572	59316200	24628	-404	upstream	40	40
Lipid metabolism	Srebf1	11	60199089	60220604	21515	10156, -2244	in gene, upstream	79.5	84
	Elovl1	4	118428093	118432916	4823	9347	downstream	81	81
	Hsd17b12	2	94032697	94157909	125212	-187	upstream	84	84
	Hmgcr	13	96648962	96670936	21974	-72	upstream	35	35
	Hmgcs1	13	119690462	119708077	17615	-286	upstream	71	71
Cell cycle	Cdk2	10	128697939	128705051	7112	8603	downstream	160	160
	Mycbp	4	123905013	123912250	7237	-165, 12363	upstream, downstream	48.5	56
	Akt1	12	112653821	112674276	20455	-4316	upstream	48	48
	Ect2	3	27097222	27153878	56656	-74	upstream	55	55
Wnt/β-catenin signaling	Ctnnb1	2	157737401	157891903	154502	-57	upstream	27	27
	Wnt10b	15	98771752	98778150	6398	14918	downstream	283	283
	Apc	18	34220984	34322190	101206	110024	downstream	118	118
	Apc2	10	80301820	80318256	16436	-9404	upstream	101	101
	Lrp5	19	3584825	3686564	101739	110692	downstream	50	50
	Fzd6	15	39006280	39038192	31912	88	in gene	34	34
Hedgehog signaling	Glis2	16	4594713	4615957	21244	30247	downstream	69	69
	Sufu	19	46396918	46486660	89742	-1654	upstream	78	78
